# Supplementary material for: In Situ FTIR Spectroscopy for Scanning Accessible Active Sites in Defect-Engineered UiO-66
Source: Nanomaterials (Basel). 2023 May 18;13(10):1675. doi: 10.3390/nano13101675 (PMC10222444; doi:10.3390/nano13101675)
Supplement: Supplementary file 1 [file nanomaterials-13-01675-s001.zip]

Archive with 1 entries (1 files):
- nanomaterials-2396613-supplementary.pdf
